# Supplementary material for: Detection of pup odors by non-canonical adult vomeronasal neurons expressing an odorant receptor gene is influenced by sex and parenting status
Source: BMC Biol. 2016 Feb 15;14:12. doi: 10.1186/s12915-016-0234-9 (PMC4753656; doi:10.1186/s12915-016-0234-9)
Supplement: Additional file 2: Dataset S1. — Pairwise nucleotide sequence similarity for V2R receptors and probe sequence information. ‘V2R pairwise similarity matrix’ spreadsheet: Numbers in each cell represent nucleotide sequence similarity between a pair of V2R sequences in the region where in situ hybridization probes were designed. Similarity levels were calculated from genetic distance matrices produced from multiple alignments generated in MEGA used to construct phylogenetic trees in Additional file 6: Figure S5, according to the formula d = -3/4 ln (1-4/3 D), where d is the genetic distance and D is the fraction of nucleotide sites that differ between the pair of sequences being compared. The receptors are grouped into subclades, shown on the left, according to similarity levels. Triangles of yellow cells indicate comparisons between pairs of V2R sequences in the same subclade. ‘Oligo sequences’ spreadsheet: Sequences of oligonucleotides used as primers to amplify specific regions in target genes to be used for probe synthesis. (XLSX 104 kb) [file 12915_2016_234_MOESM2_ESM.xlsx]

## Sheet: V2R pairwise similarity matrix
		Vmn2r84	Vmn2r86	Vmn2r85	Vmn2r87	Vmn2r88	Vmn2r121	Vmn2r17	Vmn2r16	Vmn2r8	Vmn2r9	Vmn2r11	Vmn2r14	Vmn2r13	Vmn2r10	Vmn2r12	Vmn2r15	Vmn2r112	Vmn2r114	Vmn2r115	Vmn2r116	Vmn2r117	Vmn2r111	Vmn2r40	Vmn2r41	Vmn2r48	Vmn2r36	Vmn2r30	Vmn2r47	Vmn2r51	Vmn2r45	Vmn2r34	Vmn2r42	Vmn2r32	Vmn2r49	Vmn2r29	Vmn2r46	Vmn2r31	Vmn2r44	Vmn2r38	Vmn2r35	Vmn2r50	Vmn2r39	Vmn2r43	Vmn2r28	Vmn2r52	Vmn2r61	Vmn2r60	Vmn2r59
subclade A1	Vmn2r84
	Vmn2r86	0.981065
	Vmn2r85	0.978068	0.981549
	Vmn2r87	0.972092	0.973074	0.967099
	Vmn2r88	0.910562	0.910495	0.909967	0.910552
	Vmn2r121	0.90905	0.908944	0.907963	0.90806	0.957124
	Vmn2r17	0.890709	0.889164	0.888279	0.88982	0.878051	0.875941		subclade A1
	Vmn2r16	0.885456	0.882432	0.881012	0.883596	0.870914	0.87129	0.905266
	Vmn2r8	0.891178	0.889626	0.888686	0.892346	0.885297	0.881659	0.902932	0.894998
	Vmn2r9	0.89074	0.888698	0.88776	0.890434	0.883925	0.879317	0.897584	0.893589	0.966597
	Vmn2r11	0.892851	0.891788	0.891387	0.89695	0.887945	0.881876	0.900163	0.894123	0.959137	0.961636
	Vmn2r14	0.89376	0.890201	0.890829	0.890907	0.879936	0.879784	0.899156	0.897925	0.941111	0.944085	0.939664
	Vmn2r13	0.889401	0.887804	0.889464	0.88705	0.880491	0.877355	0.908132	0.89113	0.919043	0.919572	0.923617	0.931574
	Vmn2r10	0.884306	0.881718	0.882356	0.884451	0.875975	0.873271	0.895958	0.885927	0.923015	0.924065	0.924193	0.937544	0.936625
	Vmn2r12	0.879829	0.879739	0.879403	0.880411	0.869998	0.867393	0.895068	0.882013	0.920947	0.921013	0.926108	0.932578	0.939172	0.937657
	Vmn2r15	0.88838	0.88781	0.884473	0.889052	0.875676	0.873023	0.903637	0.894657	0.924206	0.928609	0.927776	0.943142	0.937678	0.945148	0.940131
subclade A3	Vmn2r112	0.671133	0.6683	0.670447	0.666645	0.665508	0.66949	0.672262	0.67428	0.678173	0.676119	0.676338	0.674092	0.669061	0.664038	0.663105	0.664775
	Vmn2r114	0.662741	0.661288	0.66437	0.662867	0.663655	0.667631	0.67274	0.673335	0.676606	0.673629	0.674294	0.670948	0.66333	0.662254	0.657767	0.663474	0.921707		subclade A3
	Vmn2r115	0.66412	0.662671	0.66575	0.664427	0.664424	0.667934	0.669171	0.670089	0.67335	0.67176	0.672915	0.670487	0.664275	0.65858	0.65686	0.662897	0.926778	0.95917
	Vmn2r116	0.667928	0.665535	0.669103	0.66591	0.665429	0.668157	0.674163	0.676354	0.677605	0.67648	0.678098	0.675388	0.667275	0.664836	0.662347	0.664963	0.945051	0.938246	0.942733
	Vmn2r117	0.661628	0.658294	0.66185	0.660209	0.662541	0.664035	0.670066	0.671414	0.672657	0.670165	0.671763	0.669362	0.660815	0.659747	0.656669	0.662979	0.929671	0.973597	0.959203	0.946227
	Vmn2r111	0.670634	0.666863	0.668387	0.669059	0.664254	0.668359	0.670459	0.671862	0.675753	0.673709	0.674852	0.672619	0.664657	0.660691	0.66071	0.662378	0.973089	0.926252	0.931809	0.948103	0.933747
subclade A4	Vmn2r40	0.653583	0.6479	0.64932	0.648004	0.649688	0.648883	0.659418	0.660924	0.657838	0.651789	0.654332	0.655225	0.650464	0.650785	0.645329	0.645769	0.73	0.73	0.73	0.73	0.73	0.73
	Vmn2r41	0.653113	0.64743	0.64885	0.647535	0.649217	0.648413	0.658947	0.659989	0.657366	0.652258	0.654803	0.654754	0.649994	0.650314	0.644859	0.6453	0.73	0.73	0.73	0.73	0.73	0.73	0.997506
	Vmn2r48	0.654208	0.648526	0.649947	0.648629	0.649698	0.649814	0.66002	0.661046	0.657518	0.651474	0.654016	0.655358	0.65015	0.64953	0.645018	0.645907	0.730425	0.726829	0.726595	0.729042	0.728585	0.73161	0.993518	0.99302
	Vmn2r36	0.655867	0.650178	0.651601	0.650278	0.649644	0.650377	0.659234	0.659004	0.658568	0.652816	0.655058	0.656403	0.65134	0.651489	0.646507	0.647406	0.737022	0.734388	0.736158	0.736717	0.737083	0.737243	0.986037	0.984538	0.984538
	Vmn2r30	0.652978	0.647292	0.648243	0.647398	0.650941	0.651682	0.660848	0.658461	0.657714	0.654914	0.656676	0.656176	0.652948	0.654063	0.646749	0.648263	0.737665	0.73301	0.734785	0.737245	0.73571	0.737886	0.969571	0.969074	0.970067	0.974045
	Vmn2r47	0.652916	0.647229	0.648179	0.647794	0.649957	0.651619	0.661249	0.659806	0.658115	0.654391	0.656153	0.656585	0.651965	0.652923	0.645765	0.64775	0.735587	0.731521	0.733297	0.735756	0.734221	0.73581	0.971067	0.969565	0.967566	0.973543	0.994017
	Vmn2r51	0.648097	0.641316	0.642734	0.643307	0.643119	0.643846	0.652829	0.651822	0.652649	0.645858	0.646055	0.649865	0.643719	0.644494	0.639995	0.64073	0.730325	0.727687	0.729473	0.72906	0.731347	0.730915	0.960611	0.959109	0.966078	0.964056	0.960591	0.9586
	Vmn2r45	0.653746	0.648977	0.651017	0.64908	0.649071	0.647629	0.658777	0.657337	0.657542	0.653503	0.655581	0.654918	0.649984	0.650599	0.64562	0.647	0.737665	0.732638	0.734413	0.737352	0.734864	0.737886	0.968056	0.966553	0.967559	0.972532	0.964054	0.963053	0.956557		subclade A4
	Vmn2r34	0.652876	0.648109	0.649531	0.649153	0.648056	0.64832	0.658387	0.657089	0.657481	0.652501	0.653646	0.654067	0.648982	0.647743	0.643227	0.645068	0.737726	0.7327	0.734474	0.73836	0.735398	0.737947	0.968597	0.967096	0.969093	0.973068	0.968568	0.966575	0.960581	0.988027
	Vmn2r42	0.654433	0.648747	0.649698	0.649789	0.652567	0.653433	0.661681	0.659295	0.658681	0.653565	0.656748	0.656537	0.65256	0.651779	0.645714	0.647543	0.734965	0.733282	0.735055	0.736438	0.735979	0.734593	0.957555	0.956049	0.958051	0.962538	0.960097	0.961577	0.949553	0.957034	0.957077
	Vmn2r32	0.654649	0.648967	0.649917	0.650007	0.652158	0.652103	0.662656	0.660744	0.657346	0.652228	0.655878	0.656127	0.651528	0.651372	0.645309	0.647137	0.734903	0.73429	0.734994	0.737338	0.736986	0.734531	0.958057	0.956552	0.958553	0.962049	0.960088	0.960577	0.950059	0.956546	0.95659	0.992517
	Vmn2r49	0.653409	0.647722	0.648673	0.648766	0.651542	0.651487	0.660961	0.658571	0.656107	0.65099	0.65464	0.654427	0.651079	0.649668	0.644701	0.64652	0.733835	0.732151	0.733925	0.736269	0.734849	0.733463	0.957049	0.955543	0.957545	0.961041	0.959082	0.95957	0.949049	0.956033	0.955582	0.992518	0.996008
	Vmn2r29	0.659548	0.654813	0.656377	0.655383	0.65381	0.655469	0.665048	0.660842	0.666332	0.65777	0.660132	0.659643	0.65641	0.653053	0.651624	0.651451	0.738427	0.733406	0.736474	0.738232	0.735628	0.736972	0.94107	0.939561	0.940056	0.946522	0.942476	0.94098	0.932989	0.944462	0.949493	0.937516	0.938023	0.93701
	Vmn2r46	0.655771	0.651039	0.652603	0.651616	0.649881	0.652156	0.660668	0.656446	0.661461	0.653382	0.65574	0.655252	0.652494	0.648659	0.647233	0.647065	0.734676	0.729661	0.732725	0.734477	0.731883	0.733223	0.937602	0.936094	0.936588	0.943049	0.939002	0.937507	0.92952	0.940986	0.946017	0.933552	0.93406	0.933046	0.992023
	Vmn2r31	0.652879	0.650156	0.651116	0.647306	0.651518	0.649591	0.659668	0.656196	0.657967	0.65193	0.654137	0.652708	0.649949	0.647334	0.645448	0.645134	0.742848	0.741054	0.743172	0.745729	0.743743	0.740921	0.93559	0.935096	0.934576	0.941035	0.940522	0.939027	0.927036	0.935481	0.940515	0.935594	0.936101	0.935089	0.964028	0.959555
	Vmn2r44	0.653819	0.64954	0.651116	0.648244	0.651363	0.65052	0.660899	0.657903	0.660147	0.654105	0.656313	0.654261	0.650563	0.648889	0.647002	0.64575	0.745088	0.742817	0.745887	0.747967	0.745503	0.743161	0.935099	0.934605	0.934085	0.940543	0.937531	0.936037	0.925558	0.935976	0.940023	0.934582	0.9341	0.933087	0.962539	0.958068	0.99152
	Vmn2r38	0.653359	0.64955	0.650656	0.647785	0.649818	0.648976	0.660438	0.657442	0.659062	0.653022	0.65523	0.654721	0.650104	0.649349	0.646544	0.645292	0.738543	0.737332	0.739922	0.740833	0.740021	0.736619	0.933616	0.933122	0.932602	0.940045	0.939531	0.938037	0.926048	0.933997	0.939031	0.936116	0.936622	0.93561	0.963576	0.959605	0.988024	0.987029
	Vmn2r35	0.651401	0.647095	0.649615	0.646741	0.649698	0.648403	0.655986	0.654856	0.661143	0.651968	0.655744	0.65462	0.649525	0.647679	0.645809	0.644086	0.742664	0.739927	0.742528	0.7445	0.742618	0.743618	0.926063	0.924552	0.926092	0.932489	0.929413	0.926432	0.919001	0.929475	0.933497	0.923533	0.923054	0.922038	0.950123	0.945173	0.959566	0.959072	0.959102
	Vmn2r50	0.649413	0.645106	0.647625	0.645695	0.64866	0.647816	0.655555	0.653953	0.657138	0.647981	0.651741	0.652642	0.647551	0.647091	0.645359	0.643806	0.737104	0.735417	0.738011	0.73941	0.737638	0.737097	0.92862	0.92711	0.928126	0.934523	0.930489	0.9285	0.921535	0.930435	0.934487	0.925603	0.925124	0.92411	0.949136	0.945175	0.96008	0.961074	0.960113	0.969035
	Vmn2r39	0.650314	0.646947	0.647605	0.646594	0.648012	0.647169	0.655526	0.654865	0.657581	0.648879	0.652642	0.651692	0.648606	0.647229	0.644711	0.644862	0.737211	0.736004	0.738598	0.739997	0.738224	0.737684	0.926584	0.925073	0.926613	0.932517	0.928482	0.926493	0.919035	0.928949	0.933002	0.923106	0.922627	0.921612	0.949133	0.944184	0.959582	0.960576	0.958626	0.969049	0.98802
	Vmn2r43	0.651013	0.647649	0.648306	0.647294	0.649634	0.64787	0.656219	0.655562	0.658277	0.649578	0.653339	0.652389	0.649763	0.64839	0.645873	0.646021	0.738331	0.73618	0.739718	0.741117	0.739344	0.738803	0.926631	0.925121	0.926659	0.93256	0.928528	0.92654	0.919087	0.928995	0.933045	0.923155	0.922677	0.921662	0.949166	0.94422	0.959608	0.960601	0.958652	0.97006	0.989023	0.99601
	Vmn2r28	0.656887	0.652748	0.654017	0.652063	0.658121	0.65681	0.662677	0.662946	0.659609	0.656004	0.654502	0.656497	0.648739	0.650165	0.647322	0.647009	0.73239	0.735683	0.739356	0.740073	0.740421	0.732624	0.873837	0.871828	0.87384	0.880717	0.877349	0.875371	0.869343	0.876123	0.877768	0.873305	0.873383	0.872298	0.876199	0.872749	0.882379	0.882778	0.88032	0.872251	0.87569	0.873728	0.873809
	Vmn2r52	0.658322	0.654646	0.655447	0.654112	0.658801	0.656087	0.663525	0.660548	0.657152	0.653396	0.653583	0.655284	0.652188	0.650211	0.650483	0.648283	0.727801	0.730147	0.732492	0.733091	0.735363	0.728994	0.86623	0.864706	0.868193	0.873651	0.871651	0.869671	0.862177	0.866541	0.86918	0.86919	0.86829	0.867747	0.873314	0.869865	0.875916	0.875333	0.872873	0.867309	0.869768	0.86781	0.867895	0.951506
subclade A8	Vmn2r61	0.645606	0.639735	0.642419	0.639417	0.63687	0.637227	0.645602	0.644759	0.643031	0.644787	0.645268	0.647636	0.646912	0.639664	0.634083	0.643521	0.617539	0.616594	0.617037	0.619067	0.619004	0.619871	0.616415	0.616415	0.617685	0.619647	0.622183	0.621486	0.614252	0.616698	0.617398	0.6182	0.61624	0.615154	0.621076	0.617777	0.621109	0.621109	0.620813	0.623682	0.619604	0.622854	0.622477	0.614898	0.615708
	Vmn2r60	0.649169	0.643772	0.645829	0.641893	0.639344	0.639552	0.641219	0.643356	0.643962	0.643701	0.644485	0.645769	0.647248	0.635469	0.63068	0.638855	0.615107	0.615707	0.614142	0.615705	0.614919	0.6179	0.621233	0.620606	0.621869	0.624451	0.625105	0.625037	0.620278	0.621518	0.622213	0.622828	0.620893	0.619812	0.629093	0.625962	0.627114	0.626804	0.627437	0.630445	0.626255	0.629948	0.628658	0.616703	0.61862	0.944969
	Vmn2r59	0.640073	0.635139	0.638447	0.634537	0.633509	0.632628	0.637922	0.640634	0.639377	0.639579	0.640056	0.639447	0.642009	0.633664	0.626269	0.635224	0.61202	0.60936	0.609778	0.609204	0.609479	0.615744	0.614401	0.614401	0.616599	0.617906	0.618086	0.617388	0.613283	0.615613	0.614774	0.617234	0.616664	0.616035	0.618267	0.615151	0.61938	0.618904	0.622755	0.622379	0.618924	0.619085	0.618711	0.612628	0.616905	0.930029	0.934113
	Vmn2r58	0.645636	0.639756	0.642429	0.640541	0.635643	0.634123	0.641419	0.644789	0.643683	0.646982	0.645918	0.647184	0.646177	0.637208	0.63289	0.639215	0.609352	0.611763	0.610084	0.609634	0.610514	0.612325	0.621566	0.620938	0.622673	0.625891	0.62329	0.623221	0.618317	0.621384	0.621167	0.62071	0.619205	0.61812	0.624972	0.62277	0.62112	0.623146	0.623761	0.626322	0.619947	0.623193	0.621906	0.614571	0.613999	0.92359	0.930149	0.92125
	Vmn2r57	0.642695	0.640431	0.63997	0.63684	0.638946	0.637891	0.642752	0.643919	0.642169	0.642531	0.646285	0.645711	0.645428	0.636534	0.631581	0.6444	0.623384	0.623073	0.619459	0.621394	0.622256	0.625377	0.613586	0.613586	0.615765	0.616161	0.618347	0.618562	0.613377	0.614906	0.615607	0.614977	0.614895	0.612889	0.620949	0.618276	0.621938	0.621345	0.621175	0.623078	0.617348	0.620253	0.619422	0.617782	0.618091	0.865249	0.864498	0.85488
	Vmn2r63	0.642039	0.638825	0.637894	0.636631	0.639074	0.638312	0.63958	0.644014	0.641474	0.642616	0.645458	0.645953	0.642265	0.636783	0.630269	0.643565	0.621724	0.621392	0.617788	0.622035	0.620576	0.625255	0.613914	0.613914	0.616094	0.617119	0.619775	0.619991	0.613704	0.616334	0.616566	0.617064	0.617439	0.615432	0.622397	0.619721	0.62014	0.620482	0.621222	0.62128	0.614925	0.618456	0.617626	0.61672	0.615191	0.863251	0.862014	0.851845
	Vmn2r62	0.64115	0.638403	0.638095	0.637932	0.638642	0.637258	0.643001	0.647133	0.643671	0.645443	0.649228	0.64862	0.646497	0.638032	0.633541	0.645448	0.625339	0.623613	0.620005	0.623805	0.622795	0.627025	0.614884	0.614884	0.617067	0.618094	0.620287	0.620503	0.614673	0.616841	0.617542	0.617387	0.617763	0.615751	0.624007	0.621325	0.623583	0.623922	0.624846	0.625192	0.619293	0.623301	0.622466	0.617697	0.617722	0.864244	0.862951	0.852297
	Vmn2r64	0.640228	0.637482	0.637174	0.637014	0.637721	0.636339	0.642081	0.646211	0.642749	0.644522	0.648306	0.647229	0.646037	0.636645	0.633095	0.644528	0.624882	0.623157	0.61955	0.623348	0.622339	0.626568	0.613516	0.613516	0.615699	0.616725	0.618916	0.619131	0.613307	0.61547	0.616171	0.616018	0.616393	0.614383	0.622637	0.619958	0.622213	0.622553	0.623476	0.624735	0.617925	0.62193	0.621097	0.616782	0.616808	0.862785	0.861494	0.850842
	Vmn2r90	0.644956	0.640166	0.642394	0.64296	0.644434	0.639027	0.643886	0.64863	0.641913	0.645051	0.644119	0.65055	0.642534	0.640465	0.630011	0.639568	0.616083	0.614386	0.61353	0.615623	0.61447	0.617937	0.618635	0.619102	0.617862	0.620461	0.623123	0.622427	0.615457	0.616886	0.61915	0.619139	0.619025	0.618418	0.622024	0.61936	0.62298	0.62454	0.625018	0.626022	0.621636	0.622709	0.622788	0.615031	0.618021	0.852306	0.851513	0.842329
	Vmn2r109	0.629789	0.626581	0.625496	0.623509	0.626532	0.622097	0.635487	0.633853	0.634311	0.63325	0.637763	0.63756	0.62787	0.629714	0.62269	0.6313	0.617593	0.618129	0.619771	0.617383	0.620763	0.618188	0.610616	0.61015	0.610514	0.612273	0.612996	0.613217	0.606613	0.612575	0.611444	0.612564	0.611981	0.61044	0.614617	0.611332	0.612542	0.611749	0.613775	0.614278	0.610957	0.610957	0.609678	0.611262	0.60972	0.758536	0.757424	0.75404
	Vmn2r110	0.632298	0.628642	0.628945	0.625085	0.627347	0.623846	0.634035	0.631501	0.63534	0.633807	0.637397	0.638132	0.632157	0.629558	0.625255	0.630916	0.622531	0.621049	0.625037	0.620491	0.624597	0.623125	0.611855	0.611389	0.611752	0.613977	0.617931	0.618156	0.61096	0.614749	0.614527	0.61518	0.615532	0.61399	0.618173	0.614873	0.61839	0.616829	0.617318	0.616888	0.61357	0.612486	0.611834	0.616387	0.614366	0.761635	0.760027	0.758106
	Vmn2r108	0.625899	0.623621	0.622992	0.620389	0.623614	0.616863	0.632349	0.628207	0.632382	0.62757	0.631638	0.630493	0.62467	0.622645	0.619301	0.628385	0.622201	0.627709	0.628458	0.62359	0.631087	0.623732	0.617652	0.617652	0.617542	0.619479	0.619355	0.620049	0.614544	0.620082	0.619694	0.620963	0.621318	0.619775	0.623326	0.618648	0.622763	0.620574	0.622626	0.622503	0.620268	0.619811	0.618523	0.617948	0.617851	0.761102	0.75712	0.758075
	Vmn2r106	0.623411	0.619742	0.620516	0.61865	0.619699	0.614634	0.626946	0.625692	0.626068	0.625323	0.628133	0.627473	0.625833	0.622615	0.617703	0.627838	0.619599	0.620945	0.623982	0.618469	0.622632	0.621915	0.607254	0.606791	0.606232	0.609654	0.611547	0.61223	0.606028	0.609207	0.60993	0.610548	0.610896	0.610267	0.616871	0.613753	0.615693	0.613219	0.615726	0.611619	0.609713	0.609702	0.608605	0.615073	0.617781	0.758244	0.759724	0.759541
	Vmn2r105	0.625964	0.620884	0.623698	0.623575	0.627235	0.622567	0.628926	0.635175	0.629266	0.632209	0.635526	0.63745	0.628986	0.626825	0.622046	0.62962	0.611142	0.60985	0.614598	0.610161	0.612184	0.612068	0.609201	0.609666	0.611414	0.612251	0.61437	0.61366	0.612319	0.613616	0.61372	0.613335	0.614326	0.613882	0.614418	0.611754	0.612929	0.610754	0.612045	0.612219	0.611227	0.61167	0.61102	0.609175	0.610014	0.75993	0.761138	0.762124
	Vmn2r94	0.624313	0.621089	0.622038	0.622343	0.625127	0.62053	0.63038	0.629464	0.629503	0.626147	0.63036	0.629842	0.628206	0.626553	0.621475	0.630702	0.618412	0.618978	0.620623	0.61808	0.623606	0.621216	0.607175	0.607175	0.608008	0.608644	0.610767	0.611452	0.605921	0.606807	0.606604	0.610462	0.610368	0.60836	0.614373	0.612169	0.608976	0.607425	0.60871	0.611704	0.606664	0.60867	0.608476	0.606568	0.606259	0.761106	0.756426	0.755406
	Vmn2r104	0.62621	0.622981	0.623932	0.627208	0.622623	0.621845	0.633333	0.631484	0.628579	0.626767	0.631921	0.631526	0.62907	0.62851	0.621675	0.629875	0.614829	0.613596	0.611394	0.61036	0.616338	0.612146	0.603349	0.602252	0.602624	0.605924	0.607667	0.608981	0.599149	0.603907	0.603707	0.606463	0.606356	0.604815	0.611006	0.608355	0.607176	0.606723	0.607377	0.609427	0.605151	0.606058	0.605867	0.603416	0.603297	0.754703	0.749742	0.748154
	Vmn2r100	0.620528	0.617306	0.618275	0.621053	0.615802	0.613354	0.625572	0.6268	0.622408	0.621985	0.626672	0.627993	0.626779	0.621416	0.617099	0.621278	0.613613	0.609303	0.612284	0.610368	0.612252	0.613626	0.60223	0.60223	0.602139	0.602958	0.6066	0.607279	0.600882	0.601393	0.603039	0.60522	0.607425	0.604957	0.610439	0.607156	0.607789	0.606242	0.608916	0.608965	0.605923	0.605923	0.60709	0.602974	0.601937	0.757433	0.755139	0.751263
	Vmn2r107	0.619485	0.61811	0.617848	0.618905	0.619227	0.617075	0.631007	0.633292	0.628776	0.626478	0.63006	0.631205	0.628495	0.624324	0.619676	0.624922	0.613405	0.613707	0.61164	0.609964	0.615098	0.613885	0.606432	0.605968	0.608166	0.608535	0.610626	0.611308	0.606538	0.606076	0.605684	0.609551	0.610365	0.608363	0.612532	0.609246	0.610522	0.609429	0.608689	0.612858	0.60783	0.608283	0.608543	0.612258	0.611221	0.759116	0.754354	0.753228
	Vmn2r93	0.624977	0.62222	0.622722	0.621643	0.62656	0.621748	0.628392	0.632164	0.63082	0.627444	0.631374	0.633163	0.626843	0.628157	0.622111	0.627197	0.608072	0.608413	0.608921	0.606476	0.611468	0.609955	0.604912	0.604448	0.604817	0.607018	0.611312	0.611553	0.60464	0.6064	0.606186	0.610049	0.609944	0.607939	0.613044	0.609765	0.609971	0.608876	0.612006	0.610184	0.605783	0.605151	0.605413	0.609432	0.609492	0.753735	0.749143	0.753355
	Vmn2r91	0.634163	0.632496	0.632999	0.632194	0.628574	0.628563	0.636636	0.639077	0.637338	0.633786	0.640976	0.641788	0.637093	0.634821	0.629698	0.63492	0.618468	0.615989	0.617656	0.618158	0.617368	0.618921	0.608915	0.60845	0.608816	0.611025	0.613938	0.615535	0.606909	0.609015	0.609264	0.611758	0.613217	0.61121	0.618148	0.615487	0.616034	0.61494	0.614194	0.617923	0.613825	0.61491	0.614255	0.610406	0.611676	0.75913	0.757597	0.760965
	Vmn2r92	0.635346	0.633681	0.633087	0.632752	0.629298	0.629287	0.635324	0.638693	0.637884	0.634332	0.640591	0.641873	0.636384	0.634438	0.629787	0.635008	0.620897	0.618423	0.619155	0.6206	0.6198	0.620888	0.609132	0.608666	0.609032	0.611244	0.614159	0.615758	0.607588	0.609232	0.609481	0.611978	0.613438	0.611429	0.618373	0.615709	0.616257	0.615162	0.614415	0.618148	0.614046	0.615132	0.614477	0.61109	0.612362	0.760724	0.759192	0.762557
	Vmn2r102	0.624558	0.623031	0.622125	0.624706	0.624364	0.620209	0.627521	0.630899	0.627728	0.624663	0.628887	0.629252	0.623146	0.622684	0.619506	0.622224	0.615213	0.616575	0.616369	0.615988	0.616118	0.616774	0.606981	0.606981	0.608717	0.608822	0.612133	0.61098	0.609739	0.606149	0.607328	0.610838	0.610909	0.609369	0.61217	0.609699	0.608347	0.606801	0.608535	0.611985	0.607388	0.606935	0.606291	0.606959	0.609006	0.754484	0.752596	0.753961
	Vmn2r103	0.618124	0.616117	0.615671	0.61735	0.620916	0.614732	0.621311	0.625162	0.61979	0.619001	0.623893	0.623352	0.618306	0.616578	0.612182	0.616734	0.609759	0.608189	0.607523	0.608952	0.610038	0.61133	0.603254	0.603254	0.603161	0.605361	0.608827	0.609066	0.603732	0.601026	0.601743	0.603872	0.60485	0.602847	0.610271	0.608264	0.605266	0.60372	0.605456	0.609047	0.604935	0.60403	0.603842	0.606746	0.605731	0.753791	0.750488	0.751364
	Vmn2r101	0.623898	0.621602	0.620547	0.623131	0.624652	0.621396	0.627064	0.628603	0.626321	0.625102	0.628407	0.629574	0.626696	0.625812	0.620734	0.623785	0.607227	0.606723	0.606999	0.607017	0.607655	0.607262	0.600936	0.600473	0.600847	0.603042	0.607434	0.608114	0.602331	0.601443	0.602161	0.603396	0.604839	0.602835	0.608411	0.606409	0.605064	0.603506	0.604791	0.605269	0.601137	0.600504	0.599867	0.600818	0.599976	0.748247	0.747435	0.747729
	Vmn2r95	0.622267	0.619979	0.621419	0.622343	0.623841	0.618854	0.629788	0.630483	0.629514	0.626425	0.632691	0.630226	0.626632	0.626753	0.620931	0.625097	0.614083	0.616217	0.616032	0.614215	0.616227	0.614539	0.608805	0.60834	0.607147	0.609806	0.613019	0.614334	0.60617	0.606435	0.60715	0.609452	0.610267	0.608261	0.611831	0.609181	0.610481	0.608004	0.609264	0.613287	0.610432	0.608881	0.608234	0.604453	0.604632	0.759937	0.754623	0.756542
	Vmn2r99	0.615574	0.612814	0.613327	0.614729	0.617431	0.613251	0.62361	0.625448	0.622162	0.621567	0.627193	0.623728	0.620345	0.616779	0.613019	0.615288	0.6067	0.60554	0.606426	0.603713	0.605578	0.608087	0.594349	0.594349	0.594533	0.595371	0.599122	0.5995	0.592913	0.592905	0.593165	0.596659	0.599015	0.597013	0.603115	0.599387	0.598487	0.598036	0.597768	0.602579	0.596418	0.596234	0.595602	0.595042	0.596681	0.750999	0.745552	0.746921
	Vmn2r96	0.625505	0.623676	0.62342	0.626033	0.627859	0.622593	0.631751	0.63172	0.632115	0.628574	0.63296	0.632086	0.62749	0.626771	0.62322	0.627422	0.607674	0.607659	0.608557	0.607043	0.608159	0.607386	0.597866	0.597866	0.598072	0.59889	0.601927	0.602307	0.597364	0.598147	0.596682	0.599894	0.599797	0.597792	0.605574	0.602288	0.600802	0.601254	0.598973	0.60223	0.597161	0.596685	0.596053	0.597988	0.59707	0.752879	0.74828	0.750613
	Vmn2r97	0.622093	0.621213	0.62047	0.624497	0.623964	0.619173	0.629741	0.631269	0.627314	0.624393	0.63067	0.629152	0.622875	0.621635	0.616742	0.620948	0.609253	0.611603	0.611381	0.611103	0.610676	0.608496	0.602242	0.602242	0.601519	0.603265	0.607551	0.608861	0.601909	0.603715	0.603799	0.605361	0.605266	0.603262	0.611482	0.608192	0.606076	0.605171	0.604886	0.607981	0.604672	0.604672	0.60403	0.602352	0.600509	0.752759	0.748158	0.74916
	Vmn2r98	0.62222	0.619017	0.619518	0.620447	0.621944	0.617156	0.62847	0.632301	0.628229	0.626989	0.630025	0.62988	0.626753	0.623775	0.618401	0.623067	0.610074	0.610823	0.610624	0.609923	0.611773	0.611344	0.598318	0.598318	0.597597	0.599342	0.603001	0.60431	0.596159	0.59778	0.598037	0.599894	0.600884	0.59888	0.606458	0.603169	0.602441	0.601988	0.602644	0.605433	0.599909	0.600361	0.599724	0.598882	0.597683	0.758711	0.752433	0.753324
clade B	Vmn2r26	0.524894	0.52548	0.522617	0.526834	0.524507	0.526427	0.529112	0.530618	0.527522	0.524172	0.524413	0.524834	0.528306	0.527472	0.519079	0.527464	0.511049	0.517256	0.518712	0.514188	0.517721	0.517883	0.526005	0.526005	0.527557	0.525445	0.526467	0.524376	0.527934	0.527757	0.528552	0.524984	0.52599	0.526005	0.526606	0.523413	0.526222	0.526882	0.52734	0.522722	0.526097	0.527212	0.526003	0.524737	0.525052	0.537536	0.540603	0.536186
	Vmn2r25	0.525773	0.526359	0.523498	0.527712	0.523139	0.52641	0.526655	0.528169	0.525512	0.521276	0.5242	0.521933	0.528524	0.525054	0.517092	0.525454	0.51131	0.517497	0.520947	0.514013	0.517961	0.518139	0.524708	0.524708	0.52626	0.524586	0.525157	0.523065	0.525717	0.526459	0.527255	0.523684	0.525145	0.52516	0.525971	0.522778	0.525801	0.526462	0.526919	0.52317	0.525221	0.526337	0.525128	0.523423	0.52374	0.538846	0.540147	0.536401
	Vmn2r20	0.524051	0.525096	0.522916	0.524665	0.523664	0.52495	0.52366	0.525999	0.520743	0.519165	0.520328	0.518971	0.527283	0.522753	0.516783	0.524229	0.520877	0.526785	0.527372	0.522451	0.524982	0.525047	0.521399	0.521399	0.522497	0.522167	0.51809	0.516005	0.521941	0.521355	0.521237	0.520388	0.521399	0.521414	0.522873	0.519698	0.525617	0.525841	0.526068	0.525259	0.525277	0.52687	0.526538	0.517814	0.518134	0.530711	0.537775	0.532025
	Vmn2r21	0.523485	0.524529	0.52235	0.524098	0.52353	0.52504	0.524853	0.525434	0.521069	0.518169	0.520655	0.518405	0.526718	0.522187	0.517107	0.523663	0.518087	0.524896	0.525483	0.519688	0.523095	0.523156	0.519082	0.519082	0.52018	0.519851	0.515776	0.51369	0.520074	0.519037	0.518922	0.518296	0.519309	0.519324	0.520562	0.517389	0.52287	0.523966	0.523756	0.522945	0.523396	0.524991	0.524659	0.515926	0.516479	0.527958	0.534332	0.528595
	Vmn2r22	0.52271	0.523752	0.52244	0.523322	0.522526	0.524038	0.524092	0.522888	0.51964	0.516297	0.519672	0.516547	0.524883	0.52162	0.516571	0.522678	0.516232	0.521714	0.522301	0.518712	0.520371	0.520394	0.517196	0.517196	0.518296	0.517098	0.513444	0.511358	0.517319	0.517602	0.517038	0.518182	0.519197	0.519212	0.517571	0.514399	0.519008	0.520106	0.519893	0.5195	0.519073	0.519797	0.519467	0.512454	0.514114	0.53035	0.535392	0.529885
	Vmn2r19	0.508591	0.50874	0.508311	0.51121	0.509419	0.50961	0.507531	0.510584	0.509461	0.504137	0.505111	0.504612	0.508766	0.507735	0.50185	0.509219	0.502248	0.506846	0.508589	0.504059	0.505125	0.507044	0.508934	0.508934	0.510031	0.508846	0.506318	0.505096	0.509521	0.511125	0.511049	0.509205	0.51023	0.510245	0.51136	0.508222	0.510543	0.512314	0.511435	0.511019	0.511062	0.512436	0.51168	0.503933	0.503761	0.521135	0.524667	0.52093
	Vmn2r27	0.508037	0.50817	0.505583	0.509967	0.506984	0.509143	0.508365	0.509825	0.507846	0.506	0.505636	0.505549	0.508864	0.507127	0.500142	0.507102	0.497746	0.502983	0.505308	0.500648	0.502108	0.504368	0.509348	0.509348	0.510447	0.508796	0.5074	0.505764	0.506821	0.510416	0.508766	0.503852	0.50533	0.505346	0.507995	0.50484	0.508259	0.510466	0.509335	0.506757	0.506301	0.508075	0.506889	0.507784	0.503195	0.517552	0.522006	0.515778
	Vmn2r24	0.520321	0.520466	0.518287	0.520543	0.517308	0.520783	0.520876	0.522338	0.51993	0.514806	0.518173	0.515928	0.522504	0.517077	0.511159	0.520548	0.508866	0.509031	0.51008	0.509137	0.509502	0.51173	0.515217	0.515217	0.516312	0.516001	0.514135	0.512501	0.515369	0.517861	0.518645	0.514389	0.515405	0.51542	0.517404	0.51424	0.515902	0.517427	0.516553	0.514412	0.515973	0.518415	0.51722	0.510618	0.508294	0.531564	0.537067	0.533806
	Vmn2r23	0.524967	0.524669	0.522932	0.524237	0.523471	0.527412	0.524602	0.528694	0.525214	0.522306	0.52368	0.522322	0.526443	0.524323	0.518127	0.525815	0.512516	0.518659	0.518842	0.517181	0.516466	0.516923	0.520452	0.520452	0.521549	0.521235	0.517564	0.515928	0.520602	0.52266	0.522091	0.519212	0.521111	0.521126	0.520591	0.517419	0.520877	0.521971	0.521535	0.518911	0.519399	0.520541	0.520212	0.516441	0.513442	0.530377	0.534768	0.534566
subclade A5	Vmn2r65	0.665757	0.66409	0.667064	0.66717	0.671776	0.667763	0.682549	0.671255	0.673587	0.671545	0.677618	0.672047	0.67455	0.664971	0.661563	0.666639	0.670354	0.67004	0.663008	0.663571	0.669043	0.671388	0.654306	0.653836	0.656465	0.657645	0.660978	0.657968	0.651103	0.655248	0.660144	0.656556	0.658765	0.656608	0.660981	0.657378	0.664232	0.66222	0.65988	0.660026	0.65726	0.658803	0.659335	0.651844	0.654911	0.641818	0.636517	0.633138
	Vmn2r76	0.66209	0.663375	0.659837	0.663992	0.661845	0.662449	0.665945	0.664506	0.664492	0.659696	0.664988	0.666097	0.664504	0.657002	0.654493	0.658671	0.649344	0.650812	0.648354	0.654136	0.648656	0.649138	0.637777	0.637777	0.638408	0.639422	0.646524	0.645049	0.637436	0.637145	0.639731	0.641761	0.642595	0.641516	0.644998	0.641238	0.646725	0.645963	0.645326	0.643385	0.639508	0.640118	0.640823	0.636761	0.635127	0.625236	0.625014	0.627304
	Vmn2r78	0.656296	0.655742	0.657016	0.657122	0.653483	0.650646	0.658671	0.652859	0.65683	0.652939	0.654224	0.653147	0.651905	0.646487	0.638146	0.646762	0.656181	0.658233	0.657581	0.647757	0.655401	0.657087	0.64338	0.642912	0.646035	0.647962	0.647432	0.646734	0.64258	0.645114	0.648753	0.645158	0.643659	0.643669	0.644686	0.639386	0.647983	0.647681	0.645499	0.645588	0.644672	0.643906	0.645519	0.643348	0.640292	0.62528	0.62067	0.623287
	Vmn2r79	0.656791	0.655763	0.656566	0.657619	0.652531	0.651578	0.659149	0.653953	0.656553	0.652197	0.653628	0.654889	0.651614	0.65025	0.640176	0.648516	0.655733	0.658391	0.658217	0.64836	0.655556	0.654764	0.639964	0.639497	0.64354	0.645479	0.64511	0.64441	0.639623	0.641976	0.64578	0.642828	0.642244	0.642424	0.643763	0.638458	0.646597	0.646764	0.643643	0.643261	0.642346	0.641113	0.642728	0.640874	0.636889	0.629216	0.62163	0.623636
	Vmn2r77	0.656537	0.654561	0.6549	0.657036	0.653276	0.651841	0.662456	0.659608	0.658951	0.657068	0.657908	0.656348	0.65464	0.649832	0.640968	0.649482	0.660142	0.663716	0.661989	0.657081	0.6635	0.663024	0.646985	0.646517	0.649639	0.651412	0.651928	0.651233	0.644006	0.650385	0.65511	0.65326	0.651759	0.65131	0.653203	0.647435	0.655405	0.655098	0.652155	0.651151	0.650223	0.649901	0.651513	0.645833	0.641552	0.629969	0.625501	0.621321
	Vmn2r67	0.638386	0.636076	0.634704	0.636717	0.628674	0.631462	0.645808	0.63933	0.642678	0.639551	0.641311	0.638858	0.64546	0.639967	0.632007	0.635425	0.625687	0.624415	0.630304	0.623386	0.628117	0.630183	0.622188	0.62064	0.622199	0.626131	0.62684	0.627845	0.619961	0.625687	0.627945	0.625943	0.624451	0.62464	0.632596	0.627317	0.62831	0.628475	0.624651	0.628056	0.624819	0.624964	0.626578	0.622404	0.619957	0.615125	0.609616	0.611609
	Vmn2r68	0.640266	0.638431	0.637059	0.639987	0.632821	0.634563	0.648309	0.641349	0.645173	0.644061	0.644251	0.640729	0.647797	0.644637	0.636814	0.638834	0.629728	0.630605	0.632914	0.627398	0.630904	0.631725	0.622957	0.621408	0.622967	0.626903	0.628984	0.629082	0.620435	0.627545	0.628719	0.627966	0.626474	0.626662	0.634128	0.62884	0.630164	0.630328	0.626501	0.629282	0.625115	0.625261	0.626875	0.624838	0.621614	0.615191	0.611987	0.611682
	Vmn2r72	0.63558	0.63327	0.631901	0.634375	0.62833	0.63068	0.641328	0.638401	0.638631	0.636608	0.636641	0.638081	0.639545	0.637635	0.628589	0.630292	0.626346	0.624096	0.629061	0.619584	0.627508	0.630048	0.622819	0.621273	0.622999	0.627381	0.628717	0.628629	0.623099	0.627282	0.629381	0.628443	0.626797	0.626985	0.633233	0.627956	0.629279	0.629443	0.626075	0.629468	0.625605	0.625299	0.62691	0.621803	0.618432	0.614458	0.607699	0.611495
	Vmn2r73	0.637208	0.636027	0.635127	0.638036	0.630308	0.631856	0.639981	0.634286	0.638399	0.635445	0.634573	0.635195	0.636384	0.634449	0.627582	0.628169	0.631139	0.632	0.634159	0.628019	0.633855	0.632222	0.633566	0.63201	0.632185	0.635208	0.636544	0.638032	0.630574	0.635252	0.638442	0.639691	0.636188	0.636371	0.642482	0.638716	0.639429	0.63959	0.635738	0.638259	0.635904	0.636513	0.638132	0.629382	0.626305	0.612967	0.610185	0.609888
	Vmn2r66	0.646335	0.646554	0.642834	0.645771	0.640899	0.640002	0.65051	0.64817	0.647844	0.645676	0.648026	0.644149	0.645512	0.644512	0.635783	0.637329	0.635219	0.63688	0.640736	0.632758	0.640258	0.638138	0.629103	0.62864	0.629742	0.632128	0.633632	0.633545	0.623726	0.631713	0.634419	0.634785	0.633296	0.633016	0.638117	0.633296	0.631897	0.63206	0.630693	0.633026	0.629311	0.629907	0.631517	0.630454	0.625667	0.61759	0.615077	0.612721
	Vmn2r75	0.645492	0.644624	0.641217	0.644468	0.63807	0.641036	0.649144	0.649694	0.654607	0.654607	0.651662	0.648737	0.645408	0.647676	0.637701	0.644542	0.63389	0.634911	0.639046	0.629067	0.636927	0.637275	0.627077	0.627543	0.627244	0.62935	0.630853	0.631707	0.625024	0.628298	0.631472	0.63447	0.631434	0.631619	0.63608	0.631237	0.63185	0.632479	0.629568	0.630513	0.627255	0.6274	0.629018	0.629103	0.625394	0.616893	0.610084	0.611263
	Vmn2r69	0.642565	0.64277	0.640928	0.643395	0.636837	0.637925	0.646523	0.641495	0.647604	0.644041	0.647629	0.643653	0.648253	0.640276	0.63156	0.636946	0.63149	0.631115	0.637881	0.623903	0.634966	0.633308	0.626659	0.626194	0.627754	0.630776	0.633496	0.63342	0.623238	0.630638	0.632432	0.634028	0.631451	0.631636	0.63599	0.631161	0.634072	0.634235	0.629939	0.633337	0.629469	0.629613	0.631228	0.623219	0.620884	0.616794	0.61378	0.612175
	Vmn2r71	0.639895	0.639628	0.637791	0.640258	0.635911	0.63775	0.646641	0.64236	0.644775	0.64184	0.64295	0.640658	0.64416	0.641925	0.631378	0.636759	0.636889	0.638531	0.644214	0.628853	0.642692	0.641185	0.626016	0.625552	0.627744	0.63121	0.63301	0.632305	0.62443	0.630585	0.632845	0.632437	0.62986	0.630046	0.637662	0.635296	0.632959	0.633122	0.630196	0.632524	0.629272	0.628343	0.629958	0.629371	0.62722	0.61297	0.608493	0.609995
	Vmn2r70	0.637317	0.637057	0.635689	0.638143	0.632889	0.634281	0.645066	0.638886	0.638986	0.63572	0.63715	0.63438	0.637278	0.635675	0.628976	0.629408	0.622324	0.626463	0.627408	0.620015	0.628018	0.627102	0.623841	0.623377	0.625865	0.62549	0.629757	0.627845	0.624576	0.625952	0.629142	0.631814	0.628787	0.628973	0.635341	0.630955	0.630185	0.630349	0.627889	0.628376	0.627169	0.62685	0.628928	0.62213	0.621373	0.605908	0.602534	0.603575
	Vmn2r74	0.634933	0.635305	0.631445	0.634844	0.62757	0.629897	0.642254	0.640707	0.640469	0.639527	0.640966	0.635873	0.639426	0.639225	0.630031	0.63338	0.62723	0.628881	0.63211	0.622926	0.631343	0.629061	0.624555	0.62409	0.625651	0.625405	0.630157	0.629149	0.623887	0.628044	0.63217	0.62853	0.625333	0.625522	0.636836	0.632913	0.631357	0.631821	0.629058	0.632934	0.629392	0.627998	0.629613	0.627894	0.62588	0.606999	0.604815	0.600804
clade D	Vmn2r56	0.484799	0.480016	0.480523	0.483315	0.482806	0.482584	0.481956	0.483449	0.479775	0.481802	0.483924	0.480573	0.48189	0.482461	0.47797	0.481146	0.475923	0.474678	0.474192	0.472766	0.475041	0.476288	0.49019	0.489062	0.489324	0.492131	0.491199	0.490205	0.488497	0.491238	0.491171	0.489814	0.488638	0.488392	0.491336	0.489076	0.490287	0.491171	0.489389	0.491909	0.495069	0.49394	0.494069	0.494607	0.49088	0.491843	0.495156	0.489326
	Vmn2r53	0.486893	0.482961	0.482602	0.484692	0.484266	0.482963	0.486673	0.487329	0.482746	0.485899	0.487774	0.483327	0.483411	0.486133	0.480513	0.483699	0.4722	0.469581	0.467947	0.469573	0.469447	0.472301	0.483091	0.481963	0.482652	0.485228	0.483681	0.483532	0.483176	0.48657	0.483826	0.48332	0.482591	0.481478	0.4818	0.478712	0.484275	0.485579	0.484915	0.485198	0.48834	0.488093	0.488224	0.487466	0.483508	0.487607	0.493362	0.487983
	Vmn2r54	0.487914	0.483965	0.484064	0.486831	0.48576	0.486856	0.486381	0.490043	0.48379	0.486087	0.489237	0.484803	0.484606	0.486953	0.482243	0.483891	0.475684	0.472858	0.473227	0.472508	0.473877	0.475175	0.490305	0.489179	0.490321	0.492683	0.493511	0.492486	0.49014	0.492953	0.492823	0.489946	0.489212	0.488102	0.491679	0.488571	0.492836	0.493294	0.491938	0.493331	0.496916	0.496675	0.496804	0.493389	0.491866	0.493451	0.496354	0.491388
	Vmn2r55	0.469994	0.466064	0.46799	0.468937	0.470275	0.470258	0.470463	0.470201	0.466954	0.471372	0.472412	0.469572	0.469994	0.47184	0.467212	0.468826	0.459068	0.455734	0.455164	0.455399	0.456076	0.457691	0.468164	0.468147	0.469287	0.470033	0.472237	0.470113	0.467798	0.471295	0.470339	0.468792	0.467647	0.467388	0.469453	0.466399	0.470209	0.471494	0.470158	0.470666	0.475079	0.474207	0.474343	0.473391	0.471701	0.47362	0.477755	0.47175
[truncated: 53 more columns]

## Sheet: Oligo sequences
	Gene	Strand	Oligonucleotide Sequence		Gene	Strand	Oligonucleotide Sequence
	OR Receptors				V2R Receptors
	Olfr692	Forward	5’ – AAACTTCATCCTTACAGAATGGCAG – 3’		Clade C
		Reverse	5’ – ACTGGCTTTGGGACAGTGTGAC – 3’		Vmn2r1	Forward	5’ – CACTGGATCAACTCTAGCAGCACTG – 3’
	Olfr124	Forward	5’- GGTAATATCTCCATTATCCTAGTTTCCC – 3’			Reverse	5’ – CTGCCCTTCTTGACATCTGCTGAG – 3’
		Reverse	5’ – TTGACCCAAAACTCCTTTGTTAGTG – 3’		Vmn2r2	Forward	5’ – ATCGGATCCACTGCTTTAGCATTTCTTACAGGACAG – 3’
	Olfr1509	Forward	5’ – ATGGGAGCTCTAAATCAAACAAGAG – 3’			Reverse	5’ – ATCCTCGAGTCATGCCTCTCCATAAGCAAGGAATTCCAC – 3'
		Reverse	5’ – TAGAAAACCGATACCACCTTGTCG – 3’		Subclade A1
	Olfr1512	Forward	5’ – TACATCCTGACTCAGCTGGGGAACG – 3’		Vmn2r13	Forward	5’ – TAGGAAGCTATTTGCCTTGTTTCCAC – 3’
		Reverse	5’ – GGGCACATAGTACACAGTAACAATAGTC – 3’			Reverse	5’ – AGGAGATTTTACCAACCAGATTCCAG – 3’
	Olfr78	Forward	5’ – GAGGAAGCTCACTTTTGGTTTGG – 3’		Vmn2r89	Forward	5’ – CTCTAAGAACAGCAGTAAAATGGATCT – 3’
		Reverse	5’ – CAGCTTCAATGTCCTTGTCACAG – 3’			Reverse	5’ – ATGGGAATGACCAACTTAGGTGCA – 3’
	Olfr691	Forward	5’ – TGGGTTGGAGGCTTATCATACCTG – 3’		Subclade A2
		Reverse	5’ – AAGAACAACACAGAGTCTTGATGTC – 3’		Vmn2r118	Forward	5’ – ATCCCATGGCTGAGAACATGTGCTTCTGGAG – 3’
	Olfr638	Forward	5’ – AGAAGTAACTAACACCACTCATGGC – 3’			Reverse	5’ – ATCCTCGAGTCAGTCTGCATAAGCCAGATATGTCAC – 3’
		Reverse	5’ – TTAGTGCACCTTTCTTTGCAAC – 3’		Subclade A3
	Olfr569	Forward	5’ – TAACAGCTCTTCCCATCCCCTGTTC – 3’		Vmn2r116	Forward	5’ – ATCGGATCCGCTGATTTTATTTCTCCCAGATGCTTTTGG – 3’
		Reverse	5’ – TAGGGTTGAGCATGGGAGGAACAAGC – 3’			Reverse	5’ – ATCCTCGAGTCATGGTTCTTCATAGCTGAGAAATACAAC – 3’
	Olfactory System Molecules				Subclade A4
	H2-M10.2	Forward	5’ – ACTGGCTGCAGACTTTCAATACTG – 3’		Vmn2r28	Forward	5’ – TGGGTGTCTTCTTTCTCCTCAAGA – 3’
		Reverse	5’ – ACCAGGAAAGTTCCAAGAACCAG – 3’			Reverse	5’ – GGTGACCCATATTCTCTGTATAACTGT – 3’
	H2-M10.5	Forward	5’ – ACATTGGCTATGTAGACTCTATAG – 3’		Vmn2r41	Forward	5’ – GATGTTCATTTTCATGAGAGTCTTCC – 3’
		Reverse	5’ – TCCACACCAGAAAAATGACCAC – 3’			Reverse	5’ – CATTTGTGGATGACATCACAATTTGG – 3’
	H2-M10.6	Forward	5’ – GGATGAGGAAGCCTGGACCCTGG – 3’		Vmn2r46	Forward	5’ – TTTATGGCAAATTTCACTGATCCCG – 3’
		Reverse	5’ – TCCATACCAGAAAAATCACCAC – 3’			Reverse	5’ – AGTGGGTCTTTCTTAGAAAGGAGTG – 3’
	CNGA	Forward	5’ – CTAATAACCATAACCATCATCCTCCTC – 3’		Subclade A5
		Reverse	5’ – GGACCAGTAAAGGCAGTAAATGTACTC - 3’		Vmn2r69	Forward	5’ – ACATGAACCAGAATTTGAAGCAGGC – 3’
	Gαolf	Forward	5’ – AAAAGATCGAGAAGCAGTTGCAG – 3’			Reverse	5’ – GCCAAGAAAGCTACAGTGAAACC – 3’
		Reverse	5’ – TCACAAGAGTTCGTACTGCTTGAG – 3’		Subclade A8
	Gαo	Forward	5’ – TTTGCTGTTGATGTTGATCTCCTG – 3’		Vmn2r58	Forward	5’ – AGGTGAAGAAATGGTATTCTTCCAG – 3’
		Reverse	5’ – GTCAAGTAGAAATGACATGGGACTG – 3’			Reverse	ACTGTGGCCTTGAATGCAATAACT – 3’
	Gαi2	Forward	5’ – GAGCAAGTTTGAGGATCTAAATAAGC – 3’		Vmn2r90	Forward	5’ – TTCCTAAAGAACACCCTACTGAAGCATCG – 3’
		Reverse	5’ – AGGAGCTACATTTAGGTTAATGGAG – 3’			Reverse	5’ – CATATTCCACAGAAGAGAAGTTGGAC – 3’
	TrpC2	Forward	5’ – TCTTTCTCTCTAGCCTTCTTTGACTC – 3’		Vmn2r107	Forward	5’ – TTGAGGTGAGAGTCAACAGTTTAGAC – 3’
		Reverse	5’ – AATATATGCCAGTCGGGTGAAGCTG – 3’			Reverse	5’ – CCCTTGTTGCACAAAATGATGATGTGA – 3’
	OMP	Forward	5’ – GATTTTATTTAGTAGTAGAAGTTG – 3’		Subclade A9
		Reverse	5’ – ACACCACAAAAACCTTTAAA – 3’		Vmn2r83	Forward	5’ – ATCCCATGGAGTCAGAGTATCTACTACACCATGATGG – 3’
	Vomeronasal Activation Marker					Reverse	5’ – ATCCTCGAGTCAATCATTATAGTCCAGAAAGGTGACAG – 3’
	Egr1	Forward	5’ – CGCTTTTCTCGCTCGGATGAG – 3’
		Reverse	5’ – AAGATGCAGGGCAGGGTTCTGAG – 3’
